# Supplementary material for: Identification of Novel Compounds That Bind to the HGF β-Chain In Silico, Verification by Molecular Mechanics and Quantum Mechanics, and Validation of Their HGF Inhibitory Activity In Vitro
Source: Molecules. 2025 Apr 17;30(8):1801. doi: 10.3390/molecules30081801 (PMC12029800; doi:10.3390/molecules30081801)
Supplement: Supplementary file 1 [file molecules-30-01801-s001.zip]

Archive with 1 entries (1 files):
- molecules-3510940-supplementary.pdf
